# Supplementary material for: The Role of Muscle microRNAs in Repairing the Neuromuscular Junction
Source: PLoS One. 2014 Mar 24;9(3):e93140. doi: 10.1371/journal.pone.0093140 (PMC3963997; doi:10.1371/journal.pone.0093140)
Supplement: Table S1 — Predicted targets of both miR-206 and miR-133b. Target prediction algorithms were used to determine murine mRNA targets containing predicted binding sites in the 3'UTR for both miR-206 and miR-133b. The following websites were used: www.targetscan.org, www.microrna.org, www.mirdb.org, http://diana.cslab.ece.ntua.gr/microT/ (DIANA microT), and www.mirbase.org. (XLSX) [file pone.0093140.s001.xlsx]

## Sheet: Sheet1
Supplementary Table 1. Predicted targets of both miR-206 and miR-133b
Gene	Gene Name	Algorithm
Adam12	A disintegrin and metallopeptidase domain 12 (meltrin alpha)	microRNA.org
Akap10	A kinase (PRKA) anchor protein 10	microRNA.org
Afap1	Actin filament associated protein 1	microRNA.org
Ap2a1	Adaptor protein complex AP-2, alpha 1 subunit	miRbase
Adra2a	Adrenergic receptor, alpha 2a	microRNA.org
Aftph	Aftiphilin	microRNA.org
Als2cr13	Amyotrophic lateral sclerosis 2 (juvenile) chromosome region, candidate 13 (human)	microRNA.org
Ank3	Ankyrin 3, epithelial	microRNA.org
Ankrd12	Ankyrin repeat domain 12	microRNA.org
Ash1	Ash1 (absent, small, or homeotic)-like (Drosophila)	Targetscan
Atxn1l	Ataxin 1-like	microRNA.org
Atp6ap2	ATPase, H+ transporting, lysosomal accessory protein 2	Targetscan
Abcc5	ATP-binding cassette, sub-family C (CFTR/MRP), member 5	microRNA.org
Atrn	Attractin	microRNA.org
Atg7	Autophagy-related 7 (yeast)	miRbase
Bsn	Bassoon	DIANA microT
Bcl7a	B-cell CLL/lymphoma 7A	microRNA.org
Bcl2l2	Bcl2-like 2	microRNA.org, DIANA microT
Bzrap1	Benzodiazapine receptor associated protein 1	DIANA microT
Bbx	Bobby sox homolog (Drosophila)	microRNA.org
Braf	Braf transforming gene	Targetscan, microRNA.org
Baz2a	Bromodomain adjacent to zinc finger domain, 2A	microRNA.org
Btaf1	BTAF1 RNA polymerase II, B-TFIID transcription factor-associated, (Mot1 homolog, S. cerevisiae)	Targetscan
Btbd14a	BTB (POZ) domain containing 14A	microRNA.org
Btbd3	BTB (POZ) domain containing 3	microRNA.org
CamkIId	Calcium/calmodulin-dependent protein kinase ID	Targetscan
Cask	Calcium/calmodulin-dependent serine protein kinase (MAGUK family)	microRNA.org
Calm1	Calmodulin 1	microRNA.org, Targetscan
Csnk1g3	Casein kinase 1, gamma 3	microRNA.org
Cecr6	Cat eye syndrome chromosome region, candidate 6 homolog (human)	microRNA.org
Cebpz	CCAAT/enhancer binding protein zeta	miRbase
Cd47	CD47 antigen (Rh-related antigen, integrin-associated signal transducer)	microRNA.org
BC067047	cDNA sequence BC067047	microRNA.org
Cdc6	Cell division cycle 6 homolog (S. cerevisiae)	microRNA.org
Centb2	Centaurin, beta 2	microRNA.org
Cxcl12	Chemokine (C-X-C motif) ligand 12	microRNA.org
Csgalnact1	Chondroitin sulfate N-acetylgalactosaminyltransferase 1	microRNA.org
Chd3	Chromodomain helicase DNA binding protein 3	microRNA.org
Clta	Clathrin, light polypeptide (Lca)	miRbase
Ctbp2	C-terminal binding protein 2	Targetscan
Ccnc	Cyclin C	miRDB.org
Crisp3	Cysteine-rich secretory protein 3	microRNA.org
Crispld2	Cysteine-rich secretory protein LCCL domain containing 2	microRNA.org
Q3KNK3-2	Cytochrome b5 reductase 2	miRbase
Cyp26b1	Cytochrome P450, family 26, subfamily b, polypeptide 1	microRNA.org
Ddx17	DEAD (Asp-Glu-Ala-Asp) box polypeptide 17	miRbase
Ddx3x	DEAD/H (Asp-Glu-Ala-Asp/His) box polypeptide 3, X-linked	Targetscan
Dgkz	Diacylglycerol kinase zeta	miRbase
Ets1	E26 avian leukemia oncogene 1, 5' domain	microRNA.org
Ebf2	Early B-cell factor 2	microRNA.org
Ebf3	Early B-cell factor 3	microRNA.org
Eml3	Echinoderm microtubule associated protein like 3	miRbase
Evi1	Ecotropic viral integration site 1	miRbase
Elovl6	ELOVL family member 6, elongation of long chain fatty acids (yeast)	microRNA.org
Efna1	Ephrin A1	microRNA.org
Ereg	Epiregulin	microRNA.org
Etv5	Ets variant gene 5	microRNA.org
Eif2ak3	Eukaryotic translation initiation factor 2 alpha kinase 3	microRNA.org
C77370	Expressed sequence C77370	microRNA.org
Fbxl19	F-box and leucine-rich repeat protein 19	microRNA.org
Fcgr4	Fc receptor, IgG, low affinity IV	miRbase
Flvcr1	Feline leukemia virus subgroup C cellular receptor 1	microRNA.org
Fgf12	Fibroblast growth factor 12	microRNA.org
Frs2	Fibroblast growth factor receptor substrate 2	microRNA.org
Fnip1	Folliculin interacting protein 1	DIANA microT
Fstl1	Follistatin-like 1	microRNA.org
Foxp2	Forkhead box P2	microRNA.org
Foxq1	Forkhead box Q1	miRbase
Gpr31c	G protein-coupled receptor 31, D17Leh66c region	microRNA.org
Glp2r	Glucagon-like peptide 2 receptor	miRDB.org
Gch1	GTP cyclohydrolase 1	Targetscan, microRNA.org
Gng12	Guanine nucleotide binding protein (G protein), gamma 12	microRNA.org
Gng4	Guanine nucleotide binding protein (G protein), gamma 4	microRNA.org
Hivep2	Human immunodeficiency virus type I enhancer binding protein 2	Targetscan
Hsd17b11	Hydroxysteroid (17-beta) dehydrogenase 11	microRNA.org, miRbase
Hic2	Hypermethylated in cancer 2	Targetscan
Ikzf3	IKAROS family zinc finger 3	microRNA.org
Ipmk	Inositol polyphosphate multikinase	microRNA.org
Igf1r	Insulin-like growth factor I receptor	microRNA.org
Itih5l	Inter-alpha (globulin) inhibitor H5-like	microRNA.org
Il6	Interleukin 6	microRNA.org
Jazf1	JAZF zinc finger 1	microRNA.org
Klhdc5	Kelch domain containing 5	microRNA.org
Kndc1	Kinase non-catalytic C-lobe domain (KIND) containing 1	DIANA microT
Lass2	LAG1 homolog, ceramide synthase 2	microRNA.org
Lass4	LAG1 homolog, ceramide synthase 4	microRNA.org
Lamc2	Laminin, gamma 2	microRNA.org
Letmd1	LETM1 domain containing 1	microRNA.org
Lrrfip1	Leucine rich repeat (in FLII) interacting protein 1	microRNA.org
Lrrcc1	Leucine rich repeat and coiled-coil domain containing 1	microRNA.org
Lrrtm3	Leucine rich repeat transmembrane neuronal 3	microRNA.org
Luzp1	Leucine zipper protein 1	DIANA microT
Ldoc1	Leucine zipper, down-regulated in cancer 1	microRNA.org
LASP1	LIM and SH3 protein 1	Targetscan
Lin7C	Lin-7 homolog C (C. elegans)	Targetscan
Lipe	Lipase, hormone sensitive	miRbase
Lhfp	Lipoma HMGIC fusion partner	microRNA.org
Man2a1	Mannosidase 2, alpha 1	microRNA.org
Maml1	Mastermind like 1 (Drosophila)	microRNA.org
Mmp16	Matrix metallopeptidase 16	microRNA.org
Meis1	Meis homeobox 1	microRNA.org
Mbtps2	Membrane-bound transcription factor peptidase, site 2	microRNA.org
Mid2	Midline 2	microRNA.org
Mitd1	MIT, microtubule interacting and transport, domain containing 1	miRbase
Mrpl11	Mitochondrial ribosomal protein L11	miRbase
Map3k1	Mitogen-activated protein kinase kinase kinase 1	microRNA.org
Mon1b	MON1 homolog b (yeast)	microRNA.org
Mpz	Myelin protein zero	microRNA.org
Mcl1	Myeloid cell leukemia sequence 1	microRNA.org
Mrg2	Myeloid ecotropic viral integration site-related gene 2	miRbase
Myo9b	Myosin IXb	microRNA.org
Mtmr4	Myotubularin related protein 4	microRNA.org, DIANA microT
Nf1	Neurofibromatosis 1	microRNA.org
Nfat5	Nuclear factor of activated T-cells 5	Targetscan
Nfatc2	Nuclear factor of activated T-cells, cytoplasmic, calcineurin-dependent 2	microRNA.org
Pax7	Paired box gene 7	Targetscan, microRNA.org
Pan3	PAN3 polyA specific ribonuclease subunit homolog (S. cerevisiae)	microRNA.org
Pdik1l	PDLIM1 interacting kinase 1 like	Targetscan
Pdzd2	PDZ domain containing 2	miRbase
Phex	Phosphate regulating gene with homologies to endopeptidases on the X chromosome (hypophosphatemia, vitamin D resistant rickets)	microRNA.org
Pigs	Phosphatidylinositol glycan anchor biosynthesis	microRNA.org
Pitpnc1	Phosphatidylinositol transfer protein, cytoplasmic 1	miRbase
Pde7a	Phosphodiesterase 7A	Targetscan
Pfkfb2	6-phosphofructo-2-kinase/fructose-2,6-biphosphatase 2	microRNA.org
Pfkfb4	6-phosphofructo-2-kinase/fructose-2,6-biphosphatase 4	microRNA.org
Pnn	Pinin	microRNA.org
Pvrl3	Poliovirus receptor-related 3	miRbase
Phc2	Polyhomeotic-like 2 (Drosophila)	microRNA.org
Ptbp1	Polypyrimidine tract binding protein 1	Targetscan
Kcnd3	Potassium voltage-gated channel	DIANA microT, microRNA.org
Kcna1	Potassium voltage-gated channel, shaker-related subfamily, member 1	microRNA.org
Kcna3	Potassium voltage-gated channel, Shal-related family, member 3	Targetscan
EG214321	Predicted gene, EG214321	miRbase
Pappa	Pregnancy-associated plasma protein A	microRNA.org
Psg29	Pregnancy-specific glycoprotein 29	microRNA.org
Pfn2	Profilin 2	microRNA.org
Prrg3	Proline rich Gla (G-carboxyglutamic acid) 3 (transmembrane)	microRNA.org
Prrt2	Proline-rich transmembrane protein 2	microRNA.org
Prkcb1	Protein kinase C, beta 1	microRNA.org
Ptprd	Protein tyrosine phosphatase	microRNA.org
Ptprz1	Protein tyrosine phosphatase, receptor type Z, polypeptide 1	microRNA.org
Ptma	Prothymosin alpha	Targetscan
Pcdha4	Protocadherin alpha 4	microRNA.org
Pcdhga1	Protocadherin gamma subfamily A, 1	microRNA.org
Pcdhga10	Protocadherin gamma subfamily A, 10	microRNA.org
Pcdhga11	Protocadherin gamma subfamily A, 11	microRNA.org
Pcdhga12	Protocadherin gamma subfamily A, 12	microRNA.org
Pcdhga2	Protocadherin gamma subfamily A, 2	microRNA.org
Pcdhga3	Protocadherin gamma subfamily A, 3	microRNA.org
Pcdhga4	Protocadherin gamma subfamily A, 4	microRNA.org
Pcdhga5	Protocadherin gamma subfamily A, 5	microRNA.org
Pcdhga6	Protocadherin gamma subfamily A, 6	microRNA.org
Pcdhga7	Protocadherin gamma subfamily A, 7	microRNA.org
Pcdhga8	Protocadherin gamma subfamily A, 8	microRNA.org
Pcdhga9	Protocadherin gamma subfamily A, 9	microRNA.org
Pcdhgb1	Protocadherin gamma subfamily B, 1	microRNA.org
Pcdhgb2	Protocadherin gamma subfamily B, 2	microRNA.org
Pcdhgb4	Protocadherin gamma subfamily B, 4	microRNA.org
Pcdhgb5	Protocadherin gamma subfamily B, 5	microRNA.org
Pcdhgb6	Protocadherin gamma subfamily B, 6	microRNA.org
Pcdhgb7	Protocadherin gamma subfamily B, 7	microRNA.org
Pcdhgb8	Protocadherin gamma subfamily B, 8	microRNA.org
Pcdhgc3	Protocadherin gamma subfamily C, 3	microRNA.org
Pcdhgc4	Protocadherin gamma subfamily C, 4	microRNA.org
Pcdhgc5	Protocadherin gamma subfamily C, 5	microRNA.org
Purb	Purine rich element binding protein B	DIANA microT
Qki	Quaking	Targetscan, microRNA.org
Rab27b	RAB27b, member RAS oncogene family	microRNA.org
Rab39b	RAB39B, member RAS oncogene family	microRNA.org
Rab6b	RAB6B, member RAS oncogene family	microRNA.org
Rassf4	Ras association (RalGDS/AF-6) domain family member 4	microRNA.org
Rgs8	Regulator of G-protein signaling 8	microRNA.org
Rprml	Reprimo-like	miRbase
Rarb	Retinoic acid receptor, beta	Targetscan, microRNA.org
2900019G14Rik	RIKEN cDNA 2900019G14 gene	microRNA.org
3110037I16Rik	RIKEN cDNA 3110037I16 gene	miRbase
9430069J07Rik	RIKEN cDNA 9430069J07 gene	microRNA.org
9830001H06Rik	RIKEN cDNA 9830001H06 gene	microRNA.org
A330050B17Rik	RIKEN cDNA A330050B17 gene	microRNA.org
A730037C10Rik	RIKEN cDNA A730037C10 gene	microRNA.org
A830019L24Rik	RIKEN cDNA A830019L24 gene	microRNA.org
B230339M05	RIKEN cDNA B230339M05 gene	Targetscan, microRNA.org
B630019K06Rik	RIKEN cDNA B630019K06 gene	microRNA.org
C030002C11Rik	RIKEN cDNA C030002C11 gene	microRNA.org
C230081A13	RIKEN cDNA C230081A13 gene	Targetscan, microRNA.org
Rnf145	Ring finger protein 145	microRNA.org
Rbm5	RNA binding motif protein 5	microRNA.org
Rcl1	RNA terminal phosphate cyclase-like 1	microRNA.org, miRbase
Safb2	Scaffold attachment factor B2	microRNA.org
Sec61a1	Sec61 alpha 1 subunit (S. cerevisiae)	Targetscan
Sec62	SEC62 homolog (S. cerevisiae)	microRNA.org
Sema4g	Sema domain, immunoglobulin domain (Ig), transmembrane domain (TM) and short cytoplasmic domain, (semaphorin) 4G	microRNA.org
Sertad4	SERTA domain containing 4	microRNA.org
Sgk1	Serum/glucocorticoid regulated kinase 1	microRNA.org
Sh3bgrl2	SH3 domain binding glutamic acid-rich protein like 2	microRNA.org
Sfxn5	Sideroflexin 5	Targetscan, microRNA.org
Smtnl1	Smoothelin-like 1	miRbase
Slc1a4	Solute carrier family 1 (glutamate/neutral amino acid transporter), member 4	microRNA.org
Slc12a8	Solute carrier family 12 (potassium/chloride transporters), member 8	miRbase
Slc15a2	Solute carrier family 15 (H+/peptide transporter), member 2	microRNA.org
Slc33a1	Solute carrier family 33 (acetyl-CoA transporter), member 1	microRNA.org
Slc38a3	Solute carrier family 38, member 3	miRbase
Slc8a2	Solute carrier family 8 (sodium/calcium exchanger), member 2	microRNA.org
Spef1	Sperm flagellar 1	microRNA.org
Sfrs1	Splicing factor, arginine/serine-rich 1 (ASF/SF2)	microRNA.org
St8sia4	ST8 alpha-N-acetyl-neuraminide alpha-2,8-sialyltransferase 4	microRNA.org
Stard7	START domain containing 7	microRNA.org
Suhw4	Suppressor of hairy wing homolog 4 (Drosophila)	microRNA.org
Smarcb1	SWI/SNF related, matrix associated, actin dependent regulator of chromatin, subfamily b, member 1	miRDB.org
Syt1	Synaptotagmin I	Targetscan, microRNA.org, DIANA microT
Sdc3	Syndecan 3	microRNA.org
Tsga14	Testis specific gene A14	microRNA.org
Sp1	Trans-acting transcription factor 1	Targetscan, microRNA.org
Tcfe3	Transcription factor E3	Targetscan
Tbl1xr1	Transducin (beta)-like 1X-linked receptor 1	microRNA.org
Tagln2	Transgelin 2	Targetscan, miRbase
Tmem30a	Transmembrane protein 30A	microRNA.org
Trhde	TRH-degrading enzyme	microRNA.org
Trib2	Tribbles homolog 2 (Drosophila)	microRNA.org
Treml2	Triggering receptor expressed on myeloid cells-like 2	miRbase
Trim44	Tripartite motif-containing 44	microRNA.org
Tmod2	Tropomodulin 2	microRNA.org, DIANA microT
Tpm4	Tropomyosin 4	Targetscan
Tspyl4	TSPY-like 4	microRNA.org
Twf1	Twinfilin, actin-binding protein, homolog 1 (Drosophila)	microRNA.org
Ywhaq	Tyrosine 3-monooxygenase/tryptophan 5-monooxygenase activation protein, theta polypeptide	microRNA.org
Tnk1	Tyrosine kinase, non-receptor, 1	miRbase
Ubc	Ubiquitin C	miRbase
Usp52	Tbiquitin specific peptidase 52	microRNA.org
Ube2k	Tbiquitin-conjugating enzyme E2K (UBC1 homolog, yeast)	microRNA.org
Ubxn8	UBX domain containing 8	Targetscan
Ugcg	UDP-glucose ceramide glucosyltransferase	microRNA.org
Unc119b	Tnc-119 homolog B (C. elegans)	microRNA.org
Vash1	Vasohibin 1	microRNA.org
Crk	V-crk sarcoma virus CT10 oncogene homolog (avian)	microRNA.org
Vamp2	Vesicle-associated membrane protein 2	Targetscan
Wasf2	WAS protein family, member 2	microRNA.org
Wipf2	WAS/WASL interacting protein family, member 2	microRNA.org
Lyn	Yamaguchi sarcoma viral (v-yes-1) oncogene homolog	microRNA.org
Ypel2	Yippee-like 2 (Drosophila)	Targetscan, microRNA.org
Zbtb4	Zinc finger and BTB domain containing 4	Targetscan
Zeb2	Zinc finger E-box binding homeobox 2	microRNA.org
Zmat3	Zinc finger matrin type 3	microRNA.org
Zfp280c	Zinc finger protein 280c	microRNA.org
Zfp800	Zinc finger protein 800	microRNA.org
Zic4	Zinc finger protein of the cerebellum 4	microRNA.org
Zfyve27	Zinc finger, FYVE domain containing 27	microRNA.org
